# Supplementary material for: Epidemiological Profile of Hospitalized Patients with Cystic Fibrosis in Brazil Due to Severe Acute Respiratory Infection during the COVID-19 Pandemic and a Systematic Review of Worldwide COVID-19 in Those with Cystic Fibrosis
Source: Healthcare (Basel). 2023 Jul 4;11(13):1936. doi: 10.3390/healthcare11131936 (PMC10341451; doi:10.3390/healthcare11131936)
Supplement: Supplementary file 1 [file healthcare-11-01936-s001.zip]

Archive with 1 entries (1 files):
- healthcare-2320587-supplementary.pdf
